# Supplementary material for: Clinical efficacy and biomarker analysis of dual PD-1/CTLA-4 blockade in recurrent/metastatic EBV-associated nasopharyngeal carcinoma
Source: Nat Commun. 2023 May 15;14:2781. doi: 10.1038/s41467-023-38407-7 (PMC10184620; doi:10.1038/s41467-023-38407-7)
Supplement: Supplementary file 4 — Supplementary Data 1 [file 41467_2023_38407_MOESM4_ESM.xlsx]

## Sheet: Sheet 1
#Supplementary Data 1. Differentially expressed genes between PD vs PR at on-treatment setting
#Data underlying Figure 4a-b
Differential expression analysis comparing PR vs PD was iteratively performed using DESeq2 R package (v1.34.0) excluding one sample at a time.
Overlapping genes were considered as a final and robust set of differentially expressed genes.
P-value is obtained using Wald test, cutoff <0.05
Gene	log2FoldChange	P-Value
CCL20	-4.31693	4.9403e-07
COL17A1	-2.91373	0.00653201
ICAM5	-2.87813	0.00164734
PTGS2	-2.79957	0.00288192
CXCL10	-2.66439	0.000195479
IFIT1	-2.59399	6.63146e-05
RSAD2	-2.57355	7.32975e-05
ARNT2	-2.49026	0.000287913
BIRC5	-2.45725	7.23732e-05
CD70	-2.34773	1.00493e-05
CCND2	-2.33493	0.000259977
SLC7A5	-2.31088	1.95603e-05
CCL8	-2.19846	0.00532541
MYC	-2.19801	0.000797264
IFIT2	-2.17458	8.40441e-05
HELLS	-2.16175	2.21632e-05
IFIT3	-2.15346	0.000252923
EXO1	-2.14434	0.00104075
BCL2	-2.12035	0.00243201
CENPF	-2.11141	0.000532338
SOCS1	-2.08377	6.36751e-05
ISG15	-2.05327	0.000247969
TYMS	-2.01628	0.000198094
MELK	-2.00256	0.00113871
ANLN	-1.9339	0.00135201
EGFR	-1.84819	0.000114749
TNFRSF11A	-1.82011	0.000327513
MX1	-1.75845	0.00307816
RRM2	-1.73712	0.00666074
OASL	-1.73496	0.00177542
OAS3	-1.73215	0.000130592
LDHA	-1.69213	0.00203487
LILRA5	-1.62229	0.0018537
RAD51	-1.60799	0.00368801
RELB	-1.60523	0.000412856
EIF4EBP1	-1.58193	0.00019769
BRCA1	-1.57099	0.00602049
PIK3R2	-1.53441	0.00323888
LTBP1	-1.5331	0.00695928
BLM	-1.50327	0.00513305
MKI67	-1.49647	0.00848156
IFIH1	-1.48692	0.000122003
TPI1	-1.43735	0.000276469
EIF2AK2	-1.4365	0.000874953
MSH6	-1.42205	0.00402721
ALDOC	-1.37753	0.00124761
ENO1	-1.34638	0.00198396
ITGAV	-1.34632	0.00141388
CEP55	-1.3392	0.012821
POLD1	-1.216	0.00452609
H2AFX	-1.17996	0.0128554
IRF7	-1.11413	0.000656187
TNFRSF10B	-1.10339	0.00349515
TNFAIP3	-1.07019	0.00440556
PPARGC1B	-1.06766	0.0013943
ICAM3	1.03142	0.0115069
CXCR3	1.11718	0.0108791
CD2	1.126	0.0125035
NT5E	1.24059	0.00823448
LAIR1	1.2417	0.00550885
ATM	1.26385	0.00480163
PIK3R5	1.30407	0.00315808
CYBB	1.3052	0.013283
CD4	1.31765	0.010218
TBXAS1	1.3374	0.00416145
STAT4	1.33956	0.00475163
CD28	1.36782	0.00530125
HLA-DPB1	1.37106	0.00792007
CD45RO	1.42558	0.00255797
CCR4	1.42631	0.00949308
ZAP70	1.44578	0.0103917
KLRD1	1.45311	0.012809
ZEB1	1.47858	0.00598938
NFATC2	1.47947	0.000577914
GZMA	1.49237	0.0116224
GPSM3	1.51437	0.00200728
TNFSF8	1.52042	0.000441235
TIGIT	1.5337	0.000216524
CD3G	1.53399	0.000885723
VEGFC	1.56221	0.00871766
CD247	1.56235	0.000123995
ID4	1.57534	0.0162549
PIK3R1	1.58934	0.000543961
CDKN1C	1.59046	0.00335287
CD6	1.60066	0.00373154
CD27	1.61063	0.000581317
PDCD1	1.61834	0.00095145
BCL6B	1.63964	0.00734363
SELL	1.64128	0.00937518
CD3D	1.64383	0.000217292
FGF13	1.65539	0.00450701
ZEB2	1.6736	0.000758117
C2	1.67512	0.0037024
PTPRC	1.68059	0.000713645
CTSS	1.68344	0.00444039
CXCR6	1.69139	0.000434991
RELN	1.71364	0.00979805
ITGA4	1.72027	7.99492e-05
CDH5	1.72565	0.00576956
CD45RB	1.72615	0.0025713
GIMAP4	1.73461	7.10158e-05
CD3E	1.7351	0.00189733
TLR7	1.74166	0.00298517
PIK3CD	1.76449	0.00041278
CD8A	1.76493	0.00272687
ITGAL	1.7725	3.18335e-05
CD96	1.77628	3.12946e-05
MFNG	1.77644	0.00040942
TNFSF12	1.77761	4.06702e-05
CD5	1.79513	0.000544375
LCK	1.81817	0.000154251
GIMAP6	1.8405	1.2783e-05
CLEC14A	1.84297	0.00571133
CD244	1.84448	0.00156879
XCL1/2	1.87465	0.00113076
PPARG	1.88866	0.000417385
TIE1	1.8938	0.00652671
LYZ	1.92075	0.00243325
PIK3CG	1.92198	1.79874e-05
MS4A6A	1.92208	0.000508842
KLRB1	1.94297	0.000377405
FGFR1	1.99378	0.000492565
SELP	2.00579	0.00667459
MRC1	2.0135	0.00237729
CD84	2.01934	0.000118014
ADAM12	2.07403	0.00693091
NEIL1	2.07648	0.00115703
TGFBR2	2.12174	5.46738e-05
CD8B	2.13247	0.00024288
GZMK	2.13271	0.000552146
FAP	2.13296	0.0048155
ITGB2	2.14087	0.000442241
SH2D1A	2.14775	5.24751e-06
BTLA	2.15565	0.0039324
APOE	2.16303	0.00415197
GZMM	2.17253	0.000257958
CXCL12	2.17651	0.00708643
CD48	2.26578	4.67214e-05
CLECL1	2.26705	0.000284192
IRF8	2.27793	0.000243853
EOMES	2.28109	0.00170967
IL16	2.3539	2.44468e-05
DAB2	2.36938	8.65424e-05
CD45RA	2.37189	0.0015813
COL6A3	2.39461	0.00366797
A2M	2.40537	0.000325147
CD40LG	2.42181	5.23209e-05
LY9	2.45956	3.02357e-05
KLRK1	2.48492	2.78369e-05
CDH11	2.61252	0.000603022
TRAT1	2.6824	2.36642e-05
CD1C	2.70884	0.000227348
MS4A1	2.84114	0.00199701
VTCN1	3.05803	0.00100446
PROM1	3.76774	0.000148942
CCL14	4.19921	4.69587e-08
C7	4.59183	8.56443e-08
SFRP4	5.4258	0.000606518
