# Supplementary material for: Clinical efficacy and biomarker analysis of dual PD-1/CTLA-4 blockade in recurrent/metastatic EBV-associated nasopharyngeal carcinoma
Source: Nat Commun. 2023 May 15;14:2781. doi: 10.1038/s41467-023-38407-7 (PMC10184620; doi:10.1038/s41467-023-38407-7)
Supplement: Supplementary file 5 — Supplementary Data 2 [file 41467_2023_38407_MOESM5_ESM.xlsx]

## Sheet: Sheet 1
#Supplementary Data 2. Pearson correlation of genes with time to progression at on-treatment setting
#Data underlying Figure 4d
R and two-sided p values determined using Pearson correlation statistical analysis.
Gene	r	P-Value
CD4	0.823821	2.64e-05
ITGB2	0.780928	0.000130611
ITGAM	0.765252	0.000215165
TBXAS1	0.763948	0.000223911
C2	0.756984	0.000275846
CD84	0.755822	0.000285429
LYZ	0.744592	0.000393417
CYBB	0.739984	0.000446706
CXCR6	0.734893	0.000512497
FCGRT	0.718683	0.000778536
CTSS	0.71183	0.000921361
HSD11B1	0.691544	0.00147785
TLR4	0.688568	0.00157906
ADGRE1	0.687577	0.00161403
CD300A	0.681323	0.00184963
TNFSF8	0.681046	0.00186072
HLA-DMA	0.679524	0.00192244
P2RY13	0.678031	0.00198468
NFAM1	0.676868	0.00203427
CMKLR1	0.668543	0.00242009
CCL5	0.661857	0.00277191
TNFSF12	0.653662	0.00325946
CTSW	0.649175	0.0035548
HAVCR2	0.648385	0.00360901
GIMAP4	0.646856	0.00371583
PTGER4	0.644662	0.0038737
LAIR1	0.643298	0.00397447
NKG7	0.640163	0.00421442
FBP1	0.639904	0.00423476
APOE	0.638529	0.0043441
CXCR3	0.636501	0.00450949
GIMAP6	0.63631	0.00452536
PIK3R5	0.634259	0.00469835
GZMA	0.631428	0.00494597
MS4A6A	0.630706	0.00501075
TNFRSF1B	0.627296	0.0053263
CD45RO	0.624692	0.00557805
CD244	0.624671	0.00558012
APH1B	0.621559	0.00589356
ITGAL	0.619417	0.00611746
CD68	0.614014	0.00671318
IL10RA	0.61256	0.00688129
SH2D1A	0.610028	0.00718204
PDCD1LG2	0.604137	0.00792308
MRC1	0.603975	0.00794437
CSF1R	0.603053	0.00806601
C1QA	0.602199	0.00817997
FCN1	0.598945	0.00862626
CD45RB	0.593446	0.00942496
CD163	0.590737	0.00983966
CD14	0.590466	0.00988195
CD86	0.590001	0.00995486
RIPK1	0.588552	0.0101848
SLAMF7	0.586691	0.0104862
DAB2	0.584184	0.0109037
TREM2	0.583043	0.011098
C1QB	0.580752	0.0114965
CD96	0.580543	0.0115334
CCL3/L1	0.580208	0.0115929
GZMK	0.579439	0.01173
ITGA4	0.576524	0.0122621
SAMSN1	0.575211	0.0125079
PDCD1	0.573544	0.0128256
LY96	0.57143	0.0132377
PRF1	0.570223	0.0134777
BCL6B	0.567039	0.0141277
ITGB3	0.563679	0.0148402
XCL1/2	0.559742	0.0157111
CD247	0.558768	0.0159326
PSMB10	0.558443	0.0160072
PGPEP1	0.556701	0.016411
HLA-DPA1	0.551219	0.017735
ROBO4	0.550474	0.0179213
FASLG	0.549594	0.0181434
SERPINA1	0.5485	0.0184223
LILRB4	0.548107	0.0185234
AXL	0.547163	0.0187678
CD58	0.547158	0.0187691
SIGLEC8	0.546941	0.0188258
KLRD1	0.546421	0.0189619
FCGR2B	0.546382	0.018972
HLA-DRA	0.545801	0.019125
PIK3CD	0.545503	0.019204
CD8A	0.545174	0.0192913
PIK3CG	0.543168	0.019831
GPSM3	0.540664	0.0205209
MS4A4A	0.540339	0.020612
FYN	0.537854	0.0213176
CD74	0.535903	0.0218849
HLA-DMB	0.534618	0.0222651
CXCL16	0.529578	0.0238061
IFITM2	0.528743	0.0240693
GZMM	0.528587	0.0241187
IL6R	0.525633	0.0250692
LILRA1	0.52363	0.0257305
MMP9	0.522837	0.025996
NFATC2	0.522589	0.0260794
CD6	0.522274	0.0261855
TNFSF13	0.521804	0.0263448
A2M	0.521479	0.0264556
TLR8	0.521156	0.0265657
CD5	0.519695	0.0270688
SIRPA	0.51784	0.027718
ICAM3	0.515272	0.028637
KLRK1	0.514721	0.028837
DTX4	0.513732	0.0291991
CCR2	0.513561	0.0292621
ITGAX	0.513328	0.0293482
CD3G	0.51326	0.0293732
CDH5	0.51023	0.0305098
CD8B	0.509132	0.0309296
CSF1	0.508468	0.031186
LILRB2	0.50637	0.0320064
KLRB1	0.499589	0.0347722
CCL14	0.499445	0.034833
FCGR1A	0.49912	0.0349701
ADORA2A	0.49757	0.0356303
CD28	0.497514	0.0356546
SELE	0.497036	0.03586
CD3D	0.496833	0.0359476
NCR1	0.495864	0.0363683
CLEC7A	0.495838	0.0363797
LOXL2	0.495348	0.0365934
VSIR	0.49368	0.0373294
ZEB2	0.493562	0.037382
PIK3R1	0.493085	0.0375948
CXCL12	0.492745	0.037747
CCR4	0.49194	0.0381093
IRF5	0.489448	0.039248
STAT4	0.487124	0.0403331
CCL18	0.485741	0.0409894
TMEM140	0.483578	0.0420328
PPARG	0.48316	0.0422365
PTPRC	0.482749	0.0424375
MYCT1	0.482148	0.0427333
GLI1	0.481784	0.0429129
TNFRSF1A	0.475697	0.0460053
TWIST1	0.4718	0.0480722
RORC	0.470661	0.0486888
GZMH	0.470618	0.0487125
TIE1	0.46988	0.0491157
TIGIT	0.46944	0.0493575
ITGB8	-0.470503	0.0487754
ANLN	-0.471226	0.048382
TNFSF10	-0.479074	0.0442698
EXO1	-0.487921	0.0399583
PARP9	-0.490396	0.0388116
ITGA2	-0.490636	0.038702
MYC	-0.491286	0.0384055
CBLC	-0.491924	0.0381164
UBE2C	-0.494798	0.0368348
KIF2C	-0.498668	0.035162
HMGA1	-0.504391	0.0327954
ERBB2	-0.510425	0.0304354
DTX3L	-0.513723	0.0292027
API5	-0.513968	0.0291124
GOT1	-0.514379	0.0289619
NECTIN1	-0.516125	0.0283292
COL4A5	-0.516379	0.0282379
SMAD5	-0.520285	0.0268647
EGFR	-0.525562	0.0250926
BIRC5	-0.52719	0.0245645
CCND2	-0.544057	0.0195903
BRCA1	-0.566277	0.0142869
SOX2	-0.576418	0.0122818
RPL7A	-0.576832	0.012205
EIF2AK2	-0.587046	0.0104283
SFXN1	-0.588496	0.0101938
LDHB	-0.591032	0.00979378
MSH6	-0.647452	0.00367389
P-value cutoff = 0.05
