# Supplementary material for: Clinical efficacy and biomarker analysis of dual PD-1/CTLA-4 blockade in recurrent/metastatic EBV-associated nasopharyngeal carcinoma
Source: Nat Commun. 2023 May 15;14:2781. doi: 10.1038/s41467-023-38407-7 (PMC10184620; doi:10.1038/s41467-023-38407-7)
Supplement: Supplementary file 6 — Supplementary Data 3 [file 41467_2023_38407_MOESM6_ESM.xlsx]

## Sheet: Sheet 1
# Supplementary Data 3. Comparison of all (pre- and on-treatment) genes of interest in each condition (pre- vs. on-treatment)
# Data underlying Supplementary Figures 4b and 4e
P-value is obtained using Wald test, cutoff <0.05
gene	sample.type	pre.median.pd	pre.median.pr	pre.median.diff	pre.p.value	on.median.pd	on.median.pr	on.median.diff	on.p.value
ICAM5	both	5.34721	2.19037	-3.15684	0.0417832	6.71499	2.5893	-4.12569	0.0652681
PIK3R1	both	7.19498	7.53783	0.342847	0.0711538	5.83793	7.69245	1.85452	0.001554
ADAM12	both	6.37901	7.92217	1.54316	0.114161	5.98946	7.10681	1.11734	0.284382
COL6A3	both	7.84268	8.91116	1.06848	0.0311189	7.63897	9.19497	1.55599	0.17094
CCL20	on-treatment	9.66592	8.24405	-1.42187	0.173776	9.93736	6.16343	-3.77393	0.00621601
COL17A1	on-treatment	9.1676	7.99914	-1.16846	0.21049	10.0566	4.57582	-5.48079	0.00621601
PTGS2	on-treatment	8.31046	5.40538	-2.90508	0.0711538	7.15244	4.36448	-2.78796	0.045066
CXCL10	on-treatment	9.7834	8.74056	-1.04284	0.536014	11.5922	9.7027	-1.88949	0.0652681
IFIT1	on-treatment	7.69181	6.29277	-1.39904	0.21049	8.72252	6.14436	-2.57816	0.0932401
RSAD2	on-treatment	7.56111	6.66397	-0.89714	0.21049	9.94492	7.3313	-2.61362	0.127428
ARNT2	on-treatment	7.6904	6.6404	-1.05	0.680594	7.40937	5.13303	-2.27634	0.045066
BIRC5	on-treatment	7.09545	7.99399	0.898546	0.680594	8.1251	6.423	-1.7021	0.003108
CD70	on-treatment	5.61024	5.64447	0.034233	0.536014	6.13749	4.24957	-1.88791	0.127428
CCND2	on-treatment	8.69947	9.1369	0.437433	0.606469	9.39732	8.23113	-1.16619	0.018648
SLC7A5	on-treatment	6.81958	5.76458	-1.055	0.299126	7.02815	5.52822	-1.49993	0.010878
CCL8	on-treatment	4.79059	6.36128	1.57069	0.757692	7.6129	5.36955	-2.24335	0.0932401
MYC	on-treatment	8.9223	9.14954	0.227242	0.837063	10.3687	7.83495	-2.53378	0.018648
IFIT2	on-treatment	5.22669	5.98781	0.76112	0.407867	7.06541	5.82655	-1.23886	0.523699
HELLS	on-treatment	8.17797	7.291	-0.886969	0.252273	8.59541	6.43954	-2.15587	0.018648
IFIT3	on-treatment	8.11252	7.77404	-0.338476	0.351049	9.53823	8.16402	-1.37422	0.0652681
EXO1	on-treatment	5.64205	5.45988	-0.182166	0.757692	6.38036	4.30874	-2.07162	0.018648
BCL2	on-treatment	7.44284	6.82369	-0.619151	0.173776	8.67473	6.47841	-2.19633	0.222222
CENPF	on-treatment	6.22615	6.80518	0.57903	0.837063	7.28985	4.89585	-2.394	0.018648
SOCS1	on-treatment	8.01571	7.58525	-0.430453	0.351049	8.37247	6.17646	-2.19601	0.010878
ISG15	on-treatment	9.27678	8.17657	-1.1002	0.407867	10.2838	8.00789	-2.27595	0.0932401
TYMS	on-treatment	7.99594	8.14249	0.14655	1	8.29995	6.54949	-1.75046	0.029526
MELK	on-treatment	6.53247	6.05951	-0.472955	0.407867	6.93738	4.87657	-2.06081	0.010878
ANLN	on-treatment	6.4999	7.06249	0.562591	0.757692	7.02889	5.59757	-1.43131	0.018648
EGFR	on-treatment	8.29088	7.68823	-0.602653	0.680594	8.35343	6.70327	-1.65016	0.001554
TNFRSF11A	on-treatment	5.70978	5.60486	-0.104914	0.469755	5.98348	5.19124	-0.792236	0.029526
MX1	on-treatment	8.6375	7.73814	-0.899367	0.299126	9.15939	7.63268	-1.5267	0.045066
RRM2	on-treatment	8.70153	8.86884	0.167306	0.757692	9.10105	8.19231	-0.908736	0.045066
OASL	on-treatment	7.30304	5.55294	-1.75011	0.21049	8.11986	6.53129	-1.58857	0.284382
OAS3	on-treatment	7.57349	6.84087	-0.732624	0.606469	9.06541	7.13006	-1.93535	0.029526
LDHA	on-treatment	11.3498	10.5562	-0.793583	0.351049	11.3207	10.3441	-0.976571	0.029526
LILRA5	on-treatment	4.68713	4.17657	-0.51056	0.407867	5.90929	4.53506	-1.37424	0.284382
RAD51	on-treatment	5.5955	4.75243	-0.84307	0.606469	5.16245	4.03658	-1.12587	0.127428
RELB	on-treatment	8.42505	7.43455	-0.990504	0.114161	8.27186	7.15332	-1.11855	0.0932401
EIF4EBP1	on-treatment	7.85058	7.42593	-0.424643	0.469755	8.19881	7.33642	-0.862392	0.003108
BRCA1	on-treatment	5.64843	5.61591	-0.0325189	0.606469	5.69447	4.83311	-0.861361	0.045066
PIK3R2	on-treatment	7.60678	7.26207	-0.344716	1	7.78173	6.90835	-0.873379	0.029526
LTBP1	on-treatment	7.35747	7.19012	-0.167354	0.680594	7.51831	6.99195	-0.526358	0.354312
BLM	on-treatment	6.09783	4.96191	-1.13592	0.252273	5.55324	4.87662	-0.676617	0.0932401
MKI67	on-treatment	7.78531	8.11942	0.334116	0.757692	8.67147	7.347	-1.32447	0.127428
IFIH1	on-treatment	8.93195	8.6498	-0.28215	0.351049	9.6899	8.43488	-1.25503	0.045066
TPI1	on-treatment	10.7389	10.585	-0.153876	1	10.5611	9.56609	-0.994981	0.029526
EIF2AK2	on-treatment	9.18082	8.86111	-0.319714	0.606469	9.44535	8.4196	-1.02575	0.045066
MSH6	on-treatment	6.75752	6.61183	-0.145693	0.469755	7.57489	6.19855	-1.37635	0.045066
ALDOC	on-treatment	7.01002	5.81696	-1.19306	0.0164336	6.5349	5.59422	-0.940679	0.029526
ENO1	on-treatment	11.2811	11.0454	-0.235767	0.837063	11.3471	10.5826	-0.764448	0.018648
ITGAV	on-treatment	10.4077	9.77396	-0.633789	0.837063	10.2512	9.46214	-0.789093	0.010878
CEP55	on-treatment	6.37556	6.67535	0.299792	0.918182	6.99547	5.65084	-1.34463	0.045066
POLD1	on-treatment	5.57548	5.12456	-0.45091	0.173776	5.80045	4.76316	-1.03729	0.17094
H2AFX	on-treatment	5.43295	5.14697	-0.285977	0.351049	5.59717	4.70845	-0.888716	0.17094
IRF7	on-treatment	7.82207	7.52903	-0.293044	0.299126	8.34225	7.52827	-0.813985	0.284382
TNFRSF10B	on-treatment	7.38963	6.86228	-0.527349	0.141608	7.54595	6.68101	-0.864937	0.0932401
TNFAIP3	on-treatment	8.17583	7.16019	-1.01564	0.252273	8.01842	7.26655	-0.751867	0.17094
PPARGC1B	on-treatment	5.4741	4.77058	-0.703521	0.299126	6.06541	4.79005	-1.27536	0.127428
ICAM3	on-treatment	7.57936	7.28417	-0.295196	0.407867	6.77082	8.25002	1.4792	0.010878
CXCR3	on-treatment	4.18405	4.11485	-0.0691924	0.757692	3.55253	5.11635	1.56382	0.00621601
CD2	on-treatment	5.82464	6.37938	0.554737	1	5.75587	7.20294	1.44707	0.010878
NT5E	on-treatment	5.61002	5.23047	-0.379554	0.469755	4.31445	6.01479	1.70034	0.010878
LAIR1	on-treatment	6.09103	6.63848	0.547447	0.536014	5.98946	7.43281	1.44334	0.018648
ATM	on-treatment	8.38283	8.76976	0.386939	0.680594	8.03475	9.53015	1.4954	0.00621601
PIK3R5	on-treatment	5.71715	5.20269	-0.514453	0.536014	5.40248	6.73395	1.33147	0.018648
CYBB	on-treatment	8.95132	9.17339	0.222062	1	8.45949	10.0363	1.57685	0.045066
CD4	on-treatment	5.10771	5.7603	0.652595	0.757692	4.75298	6.13463	1.38165	0.045066
TBXAS1	on-treatment	7.04847	6.66062	-0.387853	0.351049	5.97537	7.26787	1.2925	0.018648
STAT4	on-treatment	6.32797	6.89621	0.568243	0.680594	5.58737	7.36001	1.77264	0.010878
CD28	on-treatment	4.46081	4.75995	0.299145	0.837063	4.78099	7.04503	2.26404	0.010878
HLA-DPB1	on-treatment	10.6233	10.4399	-0.183399	0.606469	9.72995	11.5539	1.82399	0.010878
CD45RO	on-treatment	7.98853	8.48914	0.500605	0.837063	7.60019	9.53383	1.93364	0.00621601
CCR4	on-treatment	4.30862	5.74643	1.43781	0.536014	4.66551	6.33813	1.67261	0.029526
ZAP70	on-treatment	5.40357	4.9664	-0.437168	0.536014	5.58737	7.50624	1.91888	0.045066
KLRD1	on-treatment	5.47892	5.56304	0.0841224	1	5.10194	6.04208	0.940139	0.045066
ZEB1	on-treatment	6.73086	6.86651	0.13565	0.918182	5.72245	7.10813	1.38568	0.00621601
NFATC2	on-treatment	6.19498	6.18879	-0.00618862	0.918182	5.78001	7.78203	2.00202	0.00621601
GZMA	on-treatment	6.88102	6.58268	-0.298334	0.757692	5.66276	7.5315	1.86874	0.045066
GPSM3	on-treatment	7.49755	7.57651	0.0789619	0.837063	7.14125	8.54719	1.40594	0.010878
TNFSF8	on-treatment	4.06347	3.47921	-0.58426	0.252273	3.94994	5.49112	1.54118	0.001554
TIGIT	on-treatment	5.24818	5.56865	0.320469	1	5.07609	7.29151	2.21542	0.00621601
CD3G	on-treatment	4.51048	5.11485	0.604369	0.680594	4.55253	6.74604	2.19351	0.00621601
VEGFC	on-treatment	5.1242	5.02419	-0.100004	0.837063	4.06291	5.87177	1.80886	0.010878
CD247	on-treatment	4.76293	4.90145	0.138515	1	3.58737	6.25681	2.66945	0.003108
ID4	on-treatment	4.61281	4.75995	0.147142	1	3.32848	5.11821	1.78973	0.0652681
CDKN1C	on-treatment	5.53881	5.16437	-0.374437	0.837063	4.60133	6.42445	1.82312	0.001554
CD6	on-treatment	4.02232	4.52868	0.50636	1	4.4381	6.7788	2.34069	0.018648
CD27	on-treatment	6.3479	7.00238	0.654481	1	5.66276	8.33276	2.67	0.00621601
PDCD1	on-treatment	3.04654	4.09734	1.0508	0.469755	3.36497	5.99855	2.63358	0.018648
BCL6B	on-treatment	3.89454	3.93501	0.0404714	0.918182	2.49283	4.76057	2.26774	0.029526
SELL	on-treatment	5.6946	6.2035	0.508897	0.918182	5.88976	7.2917	1.40193	0.0652681
CD3D	on-treatment	6.84468	7.73337	0.888699	0.680594	6.69526	9.11922	2.42396	0.00621601
FGF13	on-treatment	2.66477	3.38144	0.716673	0.680594	2.08055	4.15954	2.07899	0.00621601
ZEB2	on-treatment	8.06565	8.49031	0.424667	0.837063	7.57443	8.67079	1.09636	0.00621601
C2	on-treatment	5.61002	5.49589	-0.114131	0.918182	4.49283	6.27998	1.78715	0.018648
PTPRC	on-treatment	7.45802	7.61137	0.153349	1	7.24042	9.09576	1.85534	0.010878
CTSS	on-treatment	11.0379	10.6782	-0.359697	0.680594	9.88853	11.5145	1.62595	0.029526
CXCR6	on-treatment	5.33719	6.25752	0.920325	0.837063	4.91344	7.21967	2.30623	0.010878
RELN	on-treatment	4.02506	2.63791	-1.38715	0.918182	1.78001	3.79698	2.01697	0.00621601
ITGA4	on-treatment	6.73382	7.62898	0.895152	1	5.8244	8.38471	2.5603	0.003108
CDH5	on-treatment	4.79405	4.37487	-0.419176	0.837063	3.97826	6.43088	2.45262	0.018648
CD45RB	on-treatment	6.78807	6.30847	-0.479598	0.757692	6.01129	7.54977	1.53848	0.045066
GIMAP4	on-treatment	7.52331	8.59089	1.06758	0.757692	6.94484	9.58492	2.64008	0.003108
CD3E	on-treatment	5.90317	6.64166	0.738489	0.837063	5.58835	7.93068	2.34234	0.010878
TLR7	on-treatment	4.16256	4.38144	0.218878	0.837063	3.53998	5.24522	1.70524	0.010878
PIK3CD	on-treatment	6.32797	5.9664	-0.361568	0.606469	6.12495	8.07074	1.94579	0.018648
CD8A	on-treatment	6.08217	6.57651	0.494341	0.606469	6.23944	7.79739	1.55794	0.045066
ITGAL	on-treatment	6.16256	6.55752	0.394963	0.918182	5.86747	8.55636	2.68889	0.003108
CD96	on-treatment	5.74752	6.1925	0.444973	0.918182	5.61971	7.77623	2.15652	0.003108
MFNG	on-treatment	4.76293	5.05951	0.296576	0.918182	3.63034	6.32481	2.69447	0.00621601
TNFSF12	on-treatment	6.16256	6.72942	0.566863	0.837063	4.88791	7.21222	2.32431	0.00621601
CD5	on-treatment	4.89454	5.26207	0.367529	1	4.25297	6.55899	2.30602	0.00621601
LCK	on-treatment	5.36847	6.3262	0.957728	1	5.30937	7.72281	2.41344	0.003108
GIMAP6	on-treatment	5.17797	5.75995	0.581979	0.299126	4.10194	6.43123	2.32929	0.001554
CLEC14A	on-treatment	5.04654	5.05295	0.00640301	1	4.34083	6.25714	1.91631	0.029526
CD244	on-treatment	4.02232	3.6968	-0.325517	0.680594	3.63034	4.91047	1.28013	0.010878
XCL1/2	on-treatment	4.47892	4.92439	0.445467	0.469755	3.10194	5.15084	2.0489	0.018648
PPARG	on-treatment	4.24973	4.37939	0.129662	0.680594	3.13002	5.1277	1.99768	0.003108
TIE1	on-treatment	4.97254	4.80264	-0.169905	0.918182	3.94994	5.68894	1.73901	0.0652681
LYZ	on-treatment	11.4102	10.96	-0.450247	0.918182	10.8283	13.3906	2.5623	0.029526
PIK3CG	on-treatment	5.09545	6.06427	0.968824	1	5.10292	7.02309	1.92017	0.001554
MS4A6A	on-treatment	5.40357	4.86687	-0.536703	0.606469	4.36595	6.60464	2.23869	0.018648
KLRB1	on-treatment	4.40357	4.65286	0.249289	0.469755	3.87445	6.88792	3.01346	0.003108
FGFR1	on-treatment	5.4999	5.6228	0.122901	0.469755	3.72441	5.74995	2.02554	0.003108
SELP	on-treatment	3.30958	3.80264	0.49306	1	2.13749	5.63642	3.49893	0.010878
MRC1	on-treatment	5.69393	5.89215	0.198217	0.469755	4.72245	7.56202	2.83957	0.0652681
CD84	on-treatment	6.35127	7.04559	0.694324	0.606469	5.95227	8.28541	2.33315	0.003108
NEIL1	on-treatment	4.02785	5.42593	1.39809	0.757692	3.57748	5.44275	1.86527	0.003108
TGFBR2	on-treatment	6.77851	7.74294	0.964435	0.351049	5.87135	8.55794	2.68659	0.003108
CD8B	on-treatment	4.41965	5.9664	1.54675	1	3.94994	6.30173	2.35179	0.00621601
GZMK	on-treatment	5.76901	7.03017	1.26116	0.469755	6.20628	8.3401	2.13382	0.029526
FAP	on-treatment	5.4999	5.86313	0.363231	0.407867	4.58737	6.94431	2.35694	0.0652681
ITGB2	on-treatment	7.87305	8.51894	0.645888	0.837063	7.53998	9.83414	2.29416	0.018648
SH2D1A	on-treatment	4.85459	6.05971	1.20512	0.606469	4.87445	7.77893	2.90448	0.003108
BTLA	on-treatment	3.70313	4.00714	0.304012	0.837063	3.49283	5.53062	2.03778	0.00621601
APOE	on-treatment	8.71897	9.64311	0.924145	0.407867	8.56375	10.9107	2.34694	0.222222
GZMM	on-treatment	3.99132	4.79293	0.801605	0.918182	3.10194	5.36991	2.26797	0.00621601
CXCL12	on-treatment	6.01002	7.16975	1.15974	0.407867	5.58737	7.96692	2.37955	0.045066
CD48	on-treatment	7.03109	7.99994	0.968851	0.918182	6.45559	9.08691	2.63132	0.010878
CLECL1	on-treatment	4.40357	5.58433	1.18076	0.536014	3.88791	6.40325	2.51534	0.00621601
IRF8	on-treatment	5.88393	7.94169	2.05775	0.606469	5.73876	8.50776	2.769	0.018648
EOMES	on-treatment	3.87422	5.19637	1.32215	0.918182	4.25556	5.7445	1.48894	0.045066
IL16	on-treatment	7.63387	7.82278	0.188916	0.918182	6.82912	9.22618	2.39706	0.00621601
DAB2	on-treatment	6.30583	6.33372	0.0278853	1	5.13002	6.97223	1.8422	0.010878
CD45RA	on-treatment	5.45802	6.40167	0.943656	0.680594	4.6869	7.08077	2.39387	0.018648
A2M	on-treatment	8.73106	9.05301	0.32195	0.757692	7.57641	10.187	2.6106	0.029526
CD40LG	on-treatment	3.70313	3.22287	-0.480259	0.680594	2.99252	5.69799	2.70547	0.001554
LY9	on-treatment	5.48728	4.92331	-0.563968	1	3.34083	7.07979	3.73896	0.001554
KLRK1	on-treatment	5.72005	6.72956	1.00951	0.680594	4.75298	7.76601	3.01303	0.003108
CDH11	on-treatment	7.02785	8.43449	1.40664	0.21049	6.44687	8.16451	1.71764	0.029526
TRAT1	on-treatment	3.83469	5.60999	1.7753	1	4.08055	7.29996	3.21941	0.003108
CD1C	on-treatment	3.67735	3.2899	-0.387453	0.837063	2.37103	5.8631	3.49207	0.00621601
MS4A1	on-treatment	5.64419	8.25384	2.60966	0.757692	5.07609	8.97414	3.89805	0.018648
VTCN1	on-treatment	3.72461	4.62214	0.897521	0.680594	2.78099	4.58171	1.80072	0.0652681
PROM1	on-treatment	5.89035	5.31375	-0.5766	0.536014	2.55253	5.96287	3.41034	0.0932401
CCL14	on-treatment	6.02785	4.3876	-1.64025	0.536014	2.75587	8.47593	5.72007	0.00621601
C7	on-treatment	3.28809	4.97222	1.68412	0.837063	2.13749	6.93399	4.7965	0.00621601
SFRP4	on-treatment	3.30862	4.56304	1.25442	0.606469	2.17091	5.8365	3.66559	0.17094
HLA-A	pre-treatment	12.1826	10.2974	-1.88521	0.0115385	12.1635	10.3776	-1.78591	0.222222
DKK1	pre-treatment	2.72461	3.91884	1.19423	0.21049	1.25556	3.03054	1.77498	0.43512
SFRP1	pre-treatment	3.67156	5.56304	1.89148	0.469755	2.88791	4.80692	1.91902	0.029526
