# Supplementary material for: Clinical efficacy and biomarker analysis of dual PD-1/CTLA-4 blockade in recurrent/metastatic EBV-associated nasopharyngeal carcinoma
Source: Nat Commun. 2023 May 15;14:2781. doi: 10.1038/s41467-023-38407-7 (PMC10184620; doi:10.1038/s41467-023-38407-7)
Supplement: Supplementary file 7 — Supplementary Data 4 [file 41467_2023_38407_MOESM7_ESM.xlsx]

## Sheet: Sheet 1
# Differentially expressed genes comparing pre-treatment PR vs PD and on-treatment PR vs PD
#Data underlying Figure 4e
P value obtained using Wald test, cutoff <0.05
Gene	log2FoldChange.x	pvalue.x
LAMC2	-4.3668	0.000266196
CCL20	-4.15127	0.0043049
MYC	-3.26729	0.000603034
BIRC5	-2.96955	0.000395056
CENPF	-2.91318	0.00325018
UBE2C	-2.80576	0.0036545
CCNB1	-2.80417	0.00194155
LAMB3	-2.78926	0.0150726
SOX2	-2.7875	0.00404571
CD70	-2.74311	0.00762832
RRM2	-2.53528	0.00511952
ANLN	-2.45244	0.00207957
MELK	-2.43215	0.00556439
ITGB8	-2.41523	0.00892141
EXO1	-2.37616	0.0104134
TYMS	-2.25414	0.00507298
ENO1	-2.1013	0.00326995
MET	-2.05509	0.00627218
LDHB	-2.04196	0.0121815
BRIP1	-2.03994	0.00384213
CLEC7A	1.60505	0.00460781
SAMSN1	1.66067	0.000752211
PIK3CG	1.81483	0.00334797
PIK3R5	1.93416	0.000873882
CD300A	2.01486	0.00115912
LY9	2.04307	0.0168901
TLR7	2.08467	0.0070953
PIK3CD	2.5108	0.00122495
ITGAX	3.26051	0.000427539
Log2 fold change: Negative depicts downregulated in PR, positive depicts upregulated in PR.
P-value cutoff = 0.01
