# Supplementary material for: Clinical efficacy and biomarker analysis of dual PD-1/CTLA-4 blockade in recurrent/metastatic EBV-associated nasopharyngeal carcinoma
Source: Nat Commun. 2023 May 15;14:2781. doi: 10.1038/s41467-023-38407-7 (PMC10184620; doi:10.1038/s41467-023-38407-7)
Supplement: Supplementary file 9 — Source Data [file 41467_2023_38407_MOESM9_ESM.xlsx]

## Sheet: Figure 2a1
Figure 2a (Top). Change from baseline of best tumor scan
Change from baseline of best tumor scan (%)	BOR
243.33	PD
219.61	PD
125.51	PD
82.22	PD
75.58	PD
65.6	PD
58.1	PD
43.72	PD
27.47	PD
20.45	PD
16.43	PD
13.91	SD
7.89	SD
-2.8	SD
-12.17	SD
-12.84	PD
-14.29	SD
-15.05	PD
-20.91	NE
-22.58	SD
-33.33	PR
-35.87	PR
-36.86	PR
-43.64	PR
-49.24	PD
-50.22	PR
-52.41	PR
-53.79	SD
-58.22	PR
-65.07	PR
-65.6	PR
-66.47	PR
-68.32	PR
-71.59	PR
-73.33	PR
-81.6	PR
-93.55	PR

## Sheet: Figure 2a2
Figure 2a (Bottom). Tumor change from baseline over time
ID	Tumor % change from baseline	weeks	BOR
1	0	0	SD
1	-12.17	11.54	SD
1	21.06	24.22	SD
2	0	0	SD
2	-14.29	12.82	SD
2	8.79	24.79	SD
3	0	0	SD
3	13.91	11.11	SD
3	147.83	25.64	SD
4	0	0	SD
4	-22.58	12.96	SD
4	58.06	24.65	SD
5	0	0	SD
5	-2.8	13.25	SD
5	28.32	26.07	SD
6	0	0	SD
6	-20.24	14.1	SD
6	-53.79	29.78	SD
7	0	0	SD
7	7.89	13.96	SD
7	21.05	25.91	SD
7	26.32	40.97	SD
7	34.21	52.76	SD
7	105.26	64.7	SD
8	0	0	PR
8	-31.51	14.39	PR
8	-52.41	18.66	PR
9	0	0	PR
9	-58.22	12.25	PR
9	-51.79	22.79	PR
10	0	0	PR
10	-21.05	14.25	PR
10	-33.33	27.64	PR
10	-21.05	38.18	PR
10	-8.77	50.15	PR
10	-8.42	57.27	PR
10	-7.54	67.1	PR
11	0	0	PR
11	-50.22	15.67	PR
11	-34.98	43.02	PR
11	7.17	54.56	PR
12	0	0	PR
12	-30.29	13.25	PR
12	-36.86	25.22	PR
12	-32.84	37.18	PR
12	-11.26	47.3	PR
13	0	0	PR
13	-34.98	15.96	PR
13	-43.64	32.2	PR
13	-37.46	39.89	PR
14	0	0	PR
14	-52.84	13.96	PR
14	-71.59	25.93	PR
14	-71.59	37.9	PR
14	-71.59	49.86	PR
14	-71.59	67.81	PR
14	-71.59	79.76	PR
14	-71.59	93.68	PR
14	-71.59	105.47	PR
15	0	0	PR
15	-68.32	13.25	PR
16	0	0	PR
16	-66.67	11.82	PR
16	-73.33	24.79	PR
16	-66	37.18	PR
16	-25.33	47.73	PR
17	0	0	PR
17	0	12.25	PR
17	-80	18.09	PR
17	-79.2	38.75	PR
17	-78.8	46.73	PR
17	-78.8	58.68	PR
17	-80.8	78.57	PR
17	-81.6	98.46	PR
18	0	0	PR
18	-22.32	12.54	PR
18	-49.43	24.5	PR
18	-59.61	36.04	PR
18	-65.07	48.15	PR
18	-64.33	60.09	PR
18	-64.13	72.03	PR
19	0	0	PR
19	-40.65	13.39	PR
19	-55.1	25.22	PR
19	-84.13	37.75	PR
19	-86.06	49.14	PR
19	-92.9	62.21	PR
19	-93.55	75.14	PR
19	-93.03	87.79	PR
20	0	0	PR
20	20.5	13.25	PR
20	-5.12	18.52	PR
20	-35.87	24.93	PR
20	-29.36	39.32	PR
20	41	51.26	PR
21	0	0	PR
21	-65.6	14.25	PR
21	-61.01	26.07	PR
21	49.54	38.74	PR
22	0	0	PR
22	-53.18	4.99	PR
22	-31.21	14.1	PR
22	-57.23	38.31	PR
22	-64.16	50.1	PR
22	-65.9	62.18	PR
22	-66.47	73.97	PR
22	-66.47	85.91	PR
23	0	0	PD
23	82.22	13.82	PD
23	93.33	17.67	PD
24	0	0	PD
24	65.6	15.1	PD
25	0	0	PD
25	82.56	10.26	PD
25	75.58	18.09	PD
26	0	0	PD
26	-13.6	17.67	PD
26	-34.59	29.63	PD
26	-33.08	41.6	PD
26	-35.05	53.57	PD
26	-49.24	69.24	PD
26	-10.57	86.47	PD
27	0	0	PD
27	16.43	12.82	PD
28	0	0	PD
28	138.64	14.82	PD
28	20.45	26.07	PD
29	0	0	PD
30	0	0	PD
30	219.61	12.82	PD
30	415.69	20.09	PD
31	0	0	PD
31	243.33	14.1	PD
32	0	0	PD
33	0	0	PD
33	-12.84	14.96	PD
33	9.09	26.93	PD
34	0	0	PD
34	125.51	6.55	PD
35	0	0	PD
35	58.1	11.82	PD
35	58.1	11.82	PD
36	0	0	PD
37	0	0	PD
37	27.47	5.84	PD
38	0	0	PD
38	43.72	12.25	PD
38	85.87	18.81	PD
39	0	0	PD
39	-15.05	12.82	PD
40	0	0	NE
40	-10	8.55	NE
40	-20.91	16.95	NE

## Sheet: Figure 2b1
Figure 2b (Top). Progression free survival
PFS event	Progression-free Survival (months)
0	24.176
0	22.394
0	20.653
0	19.792
1	17.649
1	16.622
1	11.829
1	11.704
1	11.047
1	10.389
1	8.711
1	8.384
1	6.805
1	6.411
1	6.279
1	5.885
1	5.786
1	5.293
1	5.289
1	5.26
1	5.227
0	3.616
0	3.518
1	3.222
1	3.189
1	2.992
0	2.959
1	2.795
1	2.762
1	2.729
1	2.532
1	2.532
1	2.532
1	2.532
1	2.17
1	1.841
1	1.742
1	1.677
1	1.184
1	1.118

## Sheet: Figure 2b2
Figure 2 (Bottom). Overall survival
OS event	Overall Survival (months)
0	36.855
0	30.97
1	30.014
0	29.655
1	27.594
0	26.795
0	26.17
0	24.921
0	24.132
1	23.857
0	22.882
1	22.641
0	22.522
1	21.711
1	21.678
0	21.14
0	20.877
1	20.21
0	19.76
1	19.463
1	17.649
1	15.448
1	14.86
0	14.24
1	13.873
1	13.192
1	13.118
1	11.901
1	10.356
1	10.192
1	9.501
1	8.416
1	7.167
1	7.101
1	7.003
1	6.608
1	5.392
1	2.17
1	2.071
1	1.249

## Sheet: Figure 3b
Figure 3b. Predictive ability of plasma circulating EBV-DNA levels for partial response to dual therapy
EBV DNA	PFS event	Progression-free Survival (months)
EBV<7800 IU/ml	0	24.176
EBV<7800 IU/ml	1	17.649
EBV<7800 IU/ml	1	11.704
EBV<7800 IU/ml	1	11.047
EBV<7800 IU/ml	1	10.389
EBV<7800 IU/ml	1	8.384
EBV<7800 IU/ml	1	6.805
EBV<7800 IU/ml	1	6.411
EBV<7800 IU/ml	1	5.885
EBV<7800 IU/ml	1	5.786
EBV<7800 IU/ml	0	3.616
EBV<7800 IU/ml	0	3.518
EBV<7800 IU/ml	1	2.762
EBV<7800 IU/ml	1	2.532
EBV<7800 IU/ml	1	2.532
EBV>=7800 IU/ml	1	5.293
EBV>=7800 IU/ml	1	5.26
EBV>=7800 IU/ml	1	5.227
EBV>=7800 IU/ml	1	3.222
EBV>=7800 IU/ml	1	2.795
EBV>=7800 IU/ml	1	2.729
EBV>=7800 IU/ml	1	2.532
EBV>=7800 IU/ml	1	2.532
EBV>=7800 IU/ml	1	1.841
EBV>=7800 IU/ml	1	1.677
EBV>=7800 IU/ml	1	1.118

## Sheet: Figure 5a-d
Figure 5a-d. Cell Type Profiling from Nanostring IO360
Score were generateed using nSolver 4.0 Advanced Analysis software
Cell Type	001_Post	001_Pre	002_Post	002_Pre	003_Post	003_Pre	004_Post	004_Pre	005_Pre	007_Post	007_Pre	008_Post	008_Pre	010_Post	010_Pre	012_Post	012_Pre	013_Post	013_Pre	014_Post	014_Pre	016_Pre	018_Post	018_Pre	019_Post	019_Pre	020_Post	020_Pre	021_Post	021_Pre	023_Pre	029_Post	029_Pre	032_Post	032_Pre	033_Post	033_Pre	040_Post	040_Pre	028_Post	028_Pre
Total.TILs	7.30262	7.77136	5.58299	5.8729	5.30148	5.2691	6.65949	7.01064	5.62236	4.51639	4.19701	7.22612	7.78117	8.14564	6.03329	8.08896	6.89451	7.80456	5.1193	7.86115	7.18472	7.96916	6.24044	6.17488	6.68941	6.78502	5.94124	7.43785	5.84558	6.38208	8.21637	8.03957	3.29166	6.23007	7.68277	5.79536	4.88397	6.00272	4.54719	6.0419	5.94988
B.cells.vs.TILs	1.8371	0.155992	-1.63125	-1.40833	-1.15336	-1.03539	-0.32649	-0.285487	-2.14135	-1.61181	-0.777269	0.829954	0.572241	0.288281	-1.58835	-1.77363	-0.0445255	-2.13567	-2.14448	-2.07695	0.619847	-0.165056	-1.66741	-1.56947	-0.737408	-0.796749	-1.56559	-1.17188	-1.84564	-1.29869	0.468605	-0.743124	-1.34937	-1.86274	0.501135	-1.91842	-1.14589	-0.182104	-0.752517	1.02991	0.65109
Cytotoxic.cells.vs.TILs	-2.67674	-1.43953	0.159067	0.836581	0.184203	0.202782	-1.15455	-1.10468	0.431526	0.239475	-0.161639	-1.51403	-1.82873	-1.57809	-0.0240075	-1.11317	-0.873268	0.849292	-0.182042	0.343651	-1.42903	-0.5399	-0.237657	-0.232379	-0.427993	-0.323786	0.0270189	-0.960886	-0.53593	-0.291957	-2.26423	-0.921881	-0.728546	-0.230982	-0.700034	-0.349152	-0.25201	-0.560906	-0.41263	-1.4468	-0.745886
DC.vs.TILs	-5.06149	-2.47043	-2.26628	-3.66766	-1.63079	-1.00608	-3.07259	-2.95009	0.682287	-1.8789	-2.1866	-3.06264	-3.97925	-1.51931	-2.56969	-0.931171	-2.53444	-0.133428	2.11926	-2.18732	-0.417524	-2.48885	-0.167209	-1.5426	-2.63019	-3.21175	-1.42011	-1.80644	-1.57578	-2.07678	-3.96486	-2.29077	-1.61633	-0.950418	-0.998886	-0.392333	0.148628	-1.30021	-1.63654	-1.57066	-1.23834
Exhausted.CD8.vs.TILs	-2.11972	-1.58443	-0.652903	-0.544031	-0.392914	-0.770927	-1.49577	-1.37728	-0.489716	-0.0467489	-0.720042	-1.76479	-2.04226	-1.74039	0.649106	-1.11332	-1.13496	-0.730478	-1.20638	-0.261234	-2.044	-1.46756	-0.981213	-0.112027	-1.09557	-1.08764	-0.497452	-0.0342877	-0.98751	-0.748962	-2.06161	-1.88103	-0.682297	-0.893791	-1.51193	-0.887399	-1.22718	-1.33855	-0.42127	-2.06528	-1.23056
Macrophages.vs.TILs	-1.54827	-0.0877669	1.14275	0.155583	1.48092	1.20607	-0.0361041	-0.165829	2.32416	1.20927	0.273074	-0.331805	-0.415197	0.76828	1.32363	2.4983	1.09211	1.41543	2.75344	1.20301	0.829126	0.90408	2.1451	1.23671	0.873749	0.522823	1.47388	1.48985	1.77287	1.13849	0.219779	0.985051	2.28968	2.27143	0.213233	2.68474	2.07547	0.617296	1.40043	0.625174	0.881421
Mast.cells.vs.TILs	-1.97561	-0.0213824	-0.784241	-2.76446	-2.99315	-1.32389	1.44187	0.719706	-2.11952	-2.66156	-1.36392	-2.56236	-1.81346	-0.743841	-2.12334	-1.33041	-5.07326	-2.65226	-1.22917	-1.96225	-0.762491	-4.16691	1.68577	-0.921684	-0.0159833	0.502694	-0.829409	-1.73156	-1.3219	-0.466529	-1.03325	-0.721706	-0.0921548	0.937686	-0.383923	2.66459	1.92422	1.26828	2.783	-0.216903	1.31206
Neutrophils.vs.TILs	-2.04861	-3.17026	-1.81545	-0.969443	0.702069	0.992124	-3.37848	-3.05815	-1.46903	-1.31418	-0.477731	-3.58482	-4.82427	-3.29986	-2.40788	-3.00176	-2.80648	2.34459	1.09847	-2.90651	-2.36109	-2.87155	-1.98421	-2.35369	-1.58784	-2.5428	1.14044	2.38952	1.46192	-1.87658	-3.43796	-3.33094	0.476026	-1.03964	-2.43325	0.618639	-0.116458	-0.18389	0.849922	0.763101	2.70964
NK.CD56dim.cells.vs.TILs	-1.4277	-2.51535	-2.50899	-1.80991	-2.52147	-2.22256	-3.15157	-5.53506	-1.02685	-2.96386	-2.97909	-3.0915	-3.93802	-2.70948	-1.42329	-2.93649	-1.87578	-2.19807	-3.05979	-2.14609	-2.4376	-2.33983	-2.55459	-1.76913	-1.55939	-2.27175	-1.86344	-1.45253	-0.949993	-1.76548	-2.13541	-2.65713	-2.39745	-2.11138	-3.69504	-2.31821	-1.05709	-1.8477	-2.84225	-2.15399	-3.24675
NK.cells.vs.TILs	-4.10626	-2.3717	-1.07012	-0.228009	-1.40706	-0.197744	-1.9063	-2.61231	-1.12138	-2.06018	-2.81812	-2.17119	-2.59711	-2.02621	-0.777204	-3.49175	-4.03605	-0.168622	0.167874	-1.85749	-3.2798	-2.47611	-2.32675	-1.47502	-2.47244	-2.0777	-2.35389	-0.674919	-2.25204	-1.40152	-4.2909	-4.2263	-3.444	-2.61138	-2.19504	-1.46799	-2.37901	-0.922989	-0.599537	-2.5079	-1.7933
T.cells.vs.TILs	0.534557	-0.0210321	-0.126304	-0.233526	-1.2261	-0.6252	0.113399	0.239669	-0.656251	-0.188712	-0.0835272	-0.387903	0.166348	-0.640145	-0.383584	-0.392503	-0.981216	-0.331598	-0.966687	0.285498	-0.979887	-0.705394	-0.533981	-0.247793	-0.287654	-0.279936	-0.274553	-0.317795	-0.294361	-0.174449	0.0108152	-0.324993	-0.695298	-0.454205	-0.887354	-1.28501	-1.56498	-0.518723	-0.689788	-1.15126	-1.80494
Th1.cells.vs.TILs	-3.48473	-4.15278	-3.02356	-3.31241	-1.35154	-2.54449	-4.02604	-3.21313	-3.37263	-1.1565	-1.39412	-2.89885	-3.20105	-3.84698	-3.23065	-4.04897	-4.51964	0.0749494	-1.47483	-3.46801	-4.06987	-3.14052	-2.87652	-3.62328	-2.80936	-3.68679	-1.96298	-0.352991	-2.87056	-3.76548	-3.90094	-4.29456	-2.39745	-3.11138	-2.95808	-1.99628	-3.37901	-1.74078	-1.35682	-3.79142	-2.66179
Treg.vs.TILs	-1.67075	-2.83085	-1.58299	-1.25352	-1.19954	-0.222559	-2.80364	-2.83462	-2.00339	-0.378897	0.19084	-1.89885	-2.87913	-2.26202	-2.23065	-3.21402	-2.98358	-2.19807	-0.737861	-4.24562	-4.80684	-1.79093	-2.51395	-1.19443	-0.809364	-2.12491	-0.215743	-1.08996	0.109989	-1.08992	-4.29687	-2.97906	-1.49056	-1.52642	-1.82058	-3.31821	-3.37901	-1.22621	-0.916251	-2.79142	-2.24675
CD8.T.cells.vs.TILs	-0.740461	-0.494073	-0.0214957	0.243298	-0.206791	-0.365712	-0.258184	0.142343	-0.401371	-1.58642	-0.053211	-1.21405	-1.00834	-0.101058	1.1858	-1.03133	-0.94172	1.42708	1.12337	1.15572	-1.23614	-0.494591	0.202666	-0.223115	-0.421035	0.318101	0.658756	-0.402759	-0.881802	-0.911078	-0.830555	-0.998085	-0.990557	-0.194937	-0.00415262	-1.67551	0.205949	-0.181631	-0.728996	-1.99671	-1.95427
CD8.vs.Exhausted.CD8	1.37926	1.09036	0.631407	0.787329	0.186123	0.405215	1.23758	1.51962	0.0883449	-1.53967	0.666831	0.550737	1.03392	1.63933	0.53669	0.0819869	0.193239	2.15756	2.32975	1.41695	0.807861	0.972968	1.18388	-0.111088	0.674532	1.40574	1.15621	-0.368471	0.105708	-0.162115	1.23105	0.882942	-0.30826	0.698854	1.50778	-0.788107	1.43313	1.15692	-0.307726	0.0685647	-0.723704
CD8.vs.Treg	0.930285	2.33678	1.56149	1.49682	0.99275	-0.143152	2.54546	2.97696	1.60202	-1.20752	-0.24405	0.684799	1.87079	2.16096	3.41645	2.18269	2.04186	3.62515	1.86123	5.40134	3.5707	1.29634	2.71662	0.971319	0.388329	2.44301	0.874499	0.687198	-0.991791	0.178839	3.46632	1.98098	0.5	1.33148	1.81642	1.6427	3.58496	1.04458	0.187255	0.794704	0.292481
CD4.vs.T.cells	1.27502	0.473041	-0.104808	-0.476824	-1.01931	-0.259489	0.371582	0.0973261	-0.25488	1.3977	-0.0303163	0.826151	1.17469	-0.539087	-1.56938	0.638831	-0.0394955	-1.75868	-2.09006	-0.870223	0.25625	-0.210803	-0.736648	-0.0246781	0.133381	-0.598037	-0.933309	0.084964	0.58744	0.736628	0.84137	0.673091	0.29526	-0.259268	-0.883201	0.390501	-1.77093	-0.337092	0.0392082	0.845457	0.149333

## Sheet: Figure 5f-h; Sup Fig 5bc
Figure f-h, Supplementary Figure 5b-c. Correlation between Time to Progression, Proportion of T cell subpopulation and PD1/CTLA4 Score
Patient ID	Response	TTP	EBV_Titre	PD1+CTLA4-CD8/CD8 (%)	PD1-CTLA4+CD8/CD8 (%)	PD1CTLA4 CD8 Score
3	PD	2.5	49948.1	1.48148	31.5344	-2.70395
7	PD	1.7	30039	8.16408	10.1553	0.602026
19	PD	2.5	518.182	0.124089	17.1087	-1.32973
20	PD	2.5	271.429	0.285612	52.3742	-5.15008
1	PR	3.52	748.831	29.4137	6.93467	4.05553
4	PR	6.4	2848.05	10.5314	2.27053	1.8071
10	PR	3.2	39941.6	10.6145	13.4078	0.605268
12	PR	11.7	1857.92	20.9425	4.31046	3.10476
13	PR	10.4	68.8312	30.1414	4.56298	4.42028
14	PR	6.8	7480.52	14.3101	4.94037	2.06777
29	PR	6.3	68.8312	4.26111	0	1.13912
2	SD	5.3	8649.35	6.97631	1.01776	1.42461
8	SD	5.3	19396.1	4.1621	3.63636	0.728303
18	SD	5.2	49948.1	19.8798	1.24666	3.28356
21	SD	5.8	2768.83	1.5814	0.0930233	0.737744
32	SD	5.3	744.156	4.80167	5.32359	0.637772
33	SD	5.5	38642.9	2.28802	18.035	-1.11476

## Sheet: Supplementary Fig 1
Supplementary Figure 1. Swimmers plot summarizing treatment duration, response, and outcomes over time for patients in study.
Study duration (weeks)	Response (weeks)	PD (weeks)	Pseudo-PD (weeks)	Death (weeks)
127	13.249
88	13.962
74		13.962		98.111
70	24.789	72.027
59		22.92
55	15.956
50	11.825	50.718
48	24.932	51.26	13.249
47	23.934	47.868		119.57
46	10.97	45.019		87.579
36	12.395	29.49		51.573
34	13.392	37.746
33	10.97	36.329
26		27.211		28.636
24	11.112	27.781		84.34
24		25.501		64.395
24		13.819
23		25.074		94.08
22		22.937
22		22.795		103.38
22		22.652		56.844
17	10.97			76.48
16		12.964
16		11.825		60.115
16				57.166
16	16.668
10		10.97		66.943
10		10.97		93.939
10		10.97		36.471
10		11.967		23.364
10		10.97		44.877
9	10.97			130.06
8		9.403		9.403
6		7.266		31.058
4		12.11		44.164
4		7.551		41.173
2		5.129		30.773
2				30.345
2		7.978		8.975
2		4.844		5.414

## Sheet: Supplementary Fig 5a
Supplementary Figure 5a. Cell proportion calculation by multiplex IHC/IF
Patient ID	Response	CD8/Total	FOXP3/Total	TCF7CD8/CD8	PD1CD8/CD8	CTLA4CD8/CD8	CD39CD8/CD8	PD1FOXP3/FOXP3	CTLA4FOXP3/FOXP3	CD39FOXP3/FOXP3
1	PR	29.4808	3.81867	0.362569	41.6887	24.0802	53.3746	46.5595	29.7558	58.409
4	PR	24.8668	15.9147	1.26334	11.7621	3.47038	20.4476	17.2418	5.7421	41.1842
12	PR	20.138	9.71723	5.01107	24.745	8.12737	28.6501	17.3548	13.3369	43.8079
13	PR	9.96736	1.17923	9.25646	50.7641	27.2403	38.2943	29.9	19.6033	44.5403
14	PR	20.8216	4.64746	9.6288	21.7146	12.316	22.0935	15.2869	11.2387	13.9435
10	PR	11.9983	2.24081	2.01421	26.6029	30.9519	43.1311	6.03925	8.45625	38.9792
29	PR	7.62528	5.64008	1.26101	5.22023	0	12.461	4.2028	0.1096	36.7436
2	SD	18.9073	4.33494	1.29413	7.29458	1.31115	13.1792	13.593	1.70228	31.3184
8	SD	17.9644	6.27182	0.636345	4.75998	4.23614	41.6163	7.33946	1.87114	56.0913
18	SD	21.2623	8.62571	0.55571	22.1795	3.53907	30.5043	19.648	3.00057	33.9976
21	SD	8.14064	2.64163	0	1.59122	0.0925045	25.3075	4.34813	0.146606	39.8995
32	SD	31.217	2.70298	8.75035	7.20287	7.72157	39.0598	32.5582	17.888	54.2394
33	SD	11.5633	0.482187	1.4925	13.7535	29.4753	55.4451	NA	3.10986	35.7586
3	PD	8.73611	2.24743	0	3.69654	33.7272	23.3763	6.63858	12.1087	36.2905
7	PD	7.4969	12.3653	17.6358	13.017	14.8254	22.6865	18.0467	31.8967	26.7822
19	PD	38.8699	3.16778	0.821494	0.445017	17.3528	31.0412	1.31494	15	51.3224
20	PD	19.8631	0.787302	1.44014	4.07243	56.1451	13.4892	46.0809	66.7585	56.7551
